# Supplementary material for: Protocol for ex vivo mouse paired single-gonad screening platform for phenotypical characterization
Source: STAR Protoc. 2026 Jun 10;7(2):104628. doi: 10.1016/j.xpro.2026.104628 (PMC13273873; doi:10.1016/j.xpro.2026.104628)
Supplement: File S1. 3D mold model for resin printing [file mmc1.zip]

Archive with 1 entries (1 files):
- Supplemental File 1.stl
